# Supplementary material for: Brassinosteroid Supplementation Alleviates Chromium Toxicity in Soybean (Glycine max L.) via Reducing Its Translocation
Source: Plants (Basel). 2022 Sep 1;11(17):2292. doi: 10.3390/plants11172292 (PMC9460071; doi:10.3390/plants11172292)
Supplement: Supplementary file 1 [file plants-11-02292-s001.zip]

Archive with 1 entries (1 files):
- plants-1865028-supplementary.pdf
